# Supplementary material for: Unravelling the genetic landscape of cervical insufficiency: Insights into connective tissue dysfunction and hormonal pathways
Source: PLoS One. 2024 Sep 19;19(9):e0310718. doi: 10.1371/journal.pone.0310718 (PMC11412527; doi:10.1371/journal.pone.0310718)
Supplement: S1 Table — (XLSX) [file pone.0310718.s001.xlsx]

## Sheet: Sheet1
(Likely) Pathogenic variants indentified in connective tissue gene panel (Control data)
Gene	Sequence change	Protein change	ClinVar Variation ID
LMNA	NM_170707.4:c.1477C>T	p.(Gln493Ter)	14514
GORAB	NM_001320252.1:c.28dup	p.(Ala10GlyfsTer26)	632087
ATP6V1A	NM_001690.4:c.755T>A	p.(Phe252Tyr)	NA
ATP6V1A	NM_001690.4:c.1153T>C	p.(Phe385Leu)	NA
COPB2	NM_004766.3:c.894+2T>A	p.?	NA
SEC24D	NM_001318066.1:c.442_446del	p.(Glu148Ter)	NA
PRDM5	NM_018699.3:c.1402A>T	p.(Lys468Ter)	NA
VCAN	NM_004385.5:c.2891_2892insA	p.(Thr965TyrfsTer31)	NA
COL9A2	NM_001852.4:c.1242dup	p.(Gly415ArgfsTer29)	982740
NOTCH2	NM_024408.4:c.6352_6353insGT	p.(Asn2118SerfsTer19)	NA
LRP2	NM_004525.3:c.4738G>A	p.(Glu1580Lys)	NA
COL11A2	NM_080681.2:c.190C>T	p.(Arg64Ter)	432697
FKBP14	NM_017946.3:c.362dup	p.(Glu122ArgfsTer7)	279809
COL5A1	NM_000093.4:c.5067+1G>A	r.?	946336
COL5A1	NM_000093.4:c.5067+1G>A	r.?	946336
SLC39A13	NM_001128225.3:c.537+2T>C	r.?	NA
PYCR1	NM_001282281.1:c.436C>T	p.(Arg146Cys)	488456
PYCR1	NM_001282281.1:c.436C>T	p.(Arg146Cys)	488456
PIEZO2	NM_022068:c.7765dup	p.(Tyr2589LeufsTer7)	NA
VCAN	NM_004385.5:c.8755_8756insC	p.(Glu2919AlafsTer9)	NA
FBN2	NM_001999.4:c.385_386del	p.(Met129ValfsTer33)	NA
ADAMTS2	NM_014244.5:c.2097dup	p.(Asp700Ter)	NA
ADAMTS2	NM_014244.5:c.669del	p.(Pro224HisfsTer23)	NA
TNXB	NM_001365276.1:c.8446del	p.(Val2816CysfsTer6)	NA
TNXB	NM_001365276.1:c.6655_6656del	p.(Gly2219ProfsTer3)	NA
TNXB	NM_001365276.1:c.2461C>T	p.(Arg821Ter)	373424
COL11A2	NM_080681.2:c.964-1G>T	p.?	NA
COL9A1	NM_001851.4:c.1861C>T	p.(Gln621Ter)	NA
COL12A1	NM_004370.6:c.2561del	p.(Gly854ValfsTer8)	1201680
KDELR2	NM_006854.4:c.280C>T	p.(Arg94Ter)	NA
COL5A1	NM_000093.4:c.2561del	p.(Asp854AlafsTer220)	NA
ALDH18A1	NM_001323412.1:c.2143G>C	p.(Asp715His)	217115
LRP5	NM_002335.4:c.3959A>C	p.(Glu1320Ala)	NA
C1S	NM_201442.3:c.1309_1310del	p.(Arg437AspfsTer10)	NA
FBN1	NM_000138.4:c.6323G>C	p.(Arg2108Pro)	NA
ZNF469	NM_001367624.1:c.9544A>T	p.(Lys3182Ter)	NA
PIEZO2	NM_022068.3:c.493-2A>C	p.?	NA

## Sheet: PGR
Patient	Gene	Sequence change	Protein change	ClinVar Variation ID
s000021_s4912nr50	PGR	c.1694_1696del	p.Lys565del
Familys000021_s6214nr22	PGR	c.1439G>T	p.Cys480Phe	Cadd24	Revel0.27
s000021_s5402nr16_2_0_3_norm	PGR	c.727G>A	p.Ala243Thr	Cadd8.9	Revel0.051
s000021_s4299nr22	PGR	c.727G>A	p.Ala243Thr	Cadd8.9	Revel0.051
zl3543	PGR	c.727G>A	p.Ala243Thr	Cadd8.9	Revel0.051
s000021_s5139nr18	PGR	c.727G>A	p.Ala243Thr	Cadd8.9	Revel0.051
Familys000021_s4912nr50	PGR	c.1694_1696del	p.Lys565del
s000021_s6214nr22	PGR	c.1439G>T	p.Cys480Phe
s000021_s4299nr3	PGR	c.858C>G	p.Asp286Glu	Cadd9.9	Revel0.078
ivf-32	PGR	c.858C>G	p.Asp286Glu	Cadd9.9	Revel0.078
s000021_s5139nr41	PGR	c.838G>A	p.Val280Ile	14	0.12
