# Supplementary material for: Unravelling the genetic landscape of cervical insufficiency: Insights into connective tissue dysfunction and hormonal pathways
Source: PLoS One. 2024 Sep 19;19(9):e0310718. doi: 10.1371/journal.pone.0310718 (PMC11412527; doi:10.1371/journal.pone.0310718)
Supplement: S2 Table — (XLSX) [file pone.0310718.s002.xlsx]

## Sheet: All_0.01
Supplement 2
Genes significantly (p<0.01) enriched with rare patgogenoc variants in patients with cervical insufficiency
Genes marked with grey were selected as potential to be involved in development of cervical insufficiency based on the current knowledge about pathophysiology of this condition
Gene	p_value	Countif	RNA expression in Cervix	Protein expression in Cervix (Protein Atlas)	Comments
IRF8	0.000527577	6	5.5	Not detected	OMIM: Immunodeficiency 32A, mycobacteriosis, autosomal dominant
PAK5	0.000705754	6	0.1	Not detected	OMIM:NA. The protein encoded by this gene is a member of the PAK family of Ser/Thr protein kinases. PAK family members are known to be effectors of Rac/Cdc42 GTPases, which have been implicated in the regulation of cytoskeletal dynamics, proliferation, and cell survival signaling.
FGF6	0.000870409	6	0	NA	OMIM:NA. Plays an important role in the regulation of cell proliferation, cell differentiation, angiogenesis and myogenesis, and is required for normal muscle regeneration
CHADL	0.00230737	6	3.4	Low	OMIM:NA. Enables collagen binding activity and collagen fibril binding activity. Involved in negative regulation of collagen fibril organization. Located in collagen-containing extracellular matrix.
DXO	0.00230737	6	10.4	NA	OMIM:NA. Decapping enzyme for NAD-capped RNAs:
PAPSS1	0.00230737	6	47.9	Medium	OMIM:NA. Bifunctional enzyme with both ATP sulfurylase and APS kinase activity, which mediates two steps in the sulfate activation pathway.
PKD1L2	0.00230737	3	1.8	NA	OMIM:NA. This gene encodes a member of the polycystin protein family. This protein may function as a G-protein-coupled component or regulator of cation channel pores.
CACNA1I	0.00254332	6	0.1	NA	OMIM: Neurodevelopmental disorder with speech impairment and with or without seizures
TCF25	0.00313131	4	69.9	Medium	OMIM:NA. May play a role in cell death control. Acts as a transcriptional repressor. Has been shown to repress transcription of SRF in vitro and so may play a role in heart development.
ESYT3	0.00333262	5	0.8	Not detected	OMIM:NA. Binds glycerophospholipids in a barrel-like domain and may play a role in cellular lipid transport (By similarity). Tethers the endoplasmic reticulum to the cell membrane and promotes the formation of appositions between the endoplasmic reticulum and the cell membrane
VARS1	0.00333262	6	19.5	NA	OMIM: Neurodevelopmental disorder with microcephaly, seizures, and cortical atrophy 617802 AR
VPS18	0.00333262	6	7.2	Low	OMIM:NA. Plays a role in vesicle-mediated protein trafficking to lysosomal compartments including the endocytic membrane transport and autophagic pathways.
MPV17L	0.00391999	6	2.7	Medium	OMIM:NA. Involved in negative regulation of hydrogen peroxide biosynthetic process; negative regulation of mitochondrial outer membrane permeabilization involved in apoptotic signaling pathway
KANK1	0.00395234	6	39.6	High	OMIM: Cerebral palsy, spastic quadriplegic, 2, 612900
PIGL	0.00415528	6	8.3	Not detected	OMIM: CHIME syndrome, 280000
AJAP1	0.00468647	6	1.9	NA	OMIM:NA. Enables beta-catenin binding activity. Involved in negative regulation of cell-matrix adhesion; negative regulation of wound healing; and regulation of polarized epithelial cell differentiation. Located in several cellular components, including adherens junction; basolateral plasma membrane; and cell-cell contact zone. Is spanning component of plasma membrane.
ATP6V0A1	0.00468647	6	12.9	Not detected	OMIM: Developmental and epileptic encephalopathy 104 619970 AD
CMSS1	0.00468647	6	21.7	Medium	OMIM:NA. Enables RNA binding activity.
EIF2B3	0.00468647	6	18.1	Medium	OMIM: Leukoencephalopathy with vanishing white matter 3, with or without ovarian failure 620313
FADS3	0.00468647	5	30.2	NA	OMIM:NA. The protein encoded by this gene is a member of the fatty acid desaturase (FADS) gene family. Desaturase enzymes regulate unsaturation of fatty acids through the introduction of double bonds between defined carbons of the fatty acyl chain.
GEMIN2	0.00468647	6	5.7	Not detected	OMIM:NA. The SMN complex catalyzes the assembly of small nuclear ribonucleoproteins (snRNPs), the building blocks of the spliceosome, and thereby plays an important role in the splicing of cellular pre-mRNAs
HAPLN3	0.00468647	5	4.9	Medium	OMIM:NA. This gene belongs to the hyaluronan and proteoglycan binding link protein gene family. The protein encoded by this gene may function in hyaluronic acid binding and cell adhesion.
IPP	0.00468647	5	4.7	NA	OMIM:NA. May play a role in organizing the actin cytoskeleton.
ITGA5	0.00468647	6	61.8	Not detected	OMIM:NA. The product of this gene belongs to the integrin alpha chain family. Integrins are heterodimeric integral membrane proteins composed of an alpha subunit and a beta subunit that function in cell surface adhesion and signaling.
MCOLN3	0.00468647	9	4.9	Not detected	OMIM:NA. This gene encodes one of members of the mucolipin cation channel proteins. Mutation studies of the highly similar protein in mice have shown that the protein is found in cochlea hair cells, and mutant mice show early-onset hearing loss and balance problems.
OR13J1	0.00468647	6	0.1	NA	OMIM:NA. Olfactory receptors interact with odorant molecules in the nose, to initiate a neuronal response that triggers the perception of a smell.
RBM12	0.00468647	6	17.6	NA	OMIM:NA. RNA-binding
RFXAP	0.00468647	6	6.1	NA	OMIM: Bare lymphocyte syndrome, type II, complementation group D
RGS12	0.00468647	4	15.6	NA	OMIM:NA. Regulates G protein-coupled receptor signaling cascades. Inhibits signal transduction by increasing the GTPase activity of G protein alpha subunits, thereby driving them into their inactive GDP-bound form.
RUSC1	0.00468647	6	35.5	Not detected	OMIM:NA. Associates with the adapter-like complex 4 (AP-4) and may therefore play a role in vesicular trafficking of proteins at the trans-Golgi network
STON2	0.00468647	6	4.4	Medium	OMIM:NA. Adapter protein involved in endocytic machinery. Involved in the synaptic vesicle recycling.
UBE2O	0.00468647	5	12.4	Not detected	OMIM:NA. Enables ubiquitin conjugating enzyme activity and ubiquitin protein ligase activity. Involved in positive regulation of BMP signaling pathway; protein ubiquitination; and retrograde transport, endosome to Golgi. Located in cytoplasm and nuclear body.
UBP1	0.00468647	6	23.1	NA	OMIM:NA. Functions as a transcriptional activator in a promoter context-dependent manner. Modulates the placental expression of CYP11A1. Involved in regulation of the alpha-globin gene in erythroid cells.
UGT2B15	0.00468647	6	0	NA	OMIM:NA. UDP-glucuronosyltransferase (UGT) that catalyzes phase II biotransformation reactions in which lipophilic substrates are conjugated with glucuronic acid to increase the metabolite's water solubility, thereby facilitating excretion into either the urine or bile. Essential for the elimination and detoxification of drugs, xenobiotics and endogenous compounds. Catalyzes the glucuronidation o…
AIFM3	0.00483433	2	0.3	NA	OMIM:NA. Induces apoptosis through a caspase dependent pathway. Reduces mitochondrial membrane potential.
SPAST	0.00483433	2	8.3	Medium	OMIM: Spastic paraplegia 4, autosomal dominant, 182601
COL17A1	0.00589402	6	48.7	Not detected	OMIM: Epithelial recurrent erosion dystrophy 122400 AD (eye disease); Epidermolysis bullosa, junctional 4, intermediate 619787 AR; May play a role in the integrity of hemidesmosome and the attachment of basal keratinocytes to the underlying basement membrane
H3C6	0.00682368	4	1.2	NA	OMIM:NA. Core component of nucleosome. Nucleosomes wrap and compact DNA into chromatin, limiting DNA accessibility to the cellular machineries which require DNA as a template.
OR10G3	0.00682368	4	0	NA	OMIM:NA. Olfactory receptors interact with odorant molecules in the nose, to initiate a neuronal response that triggers the perception of a smell.
PKN1	0.00682368	3	45.1	Low	OMIM:NA. The protein encoded by this gene belongs to the protein kinase C superfamily. This kinase is activated by Rho family of small G proteins and may mediate the Rho-dependent signaling pathway.
PLEKHG2	0.00682368	4	27.3	Medium	OMIM: Leukodystrophy and acquired microcephaly with or without dystonia 616763
SLC4A1AP	0.00682368	4	11.3	Medium	OMIM:NA. Predicted to enable mRNA binding activity. Located in nucleoplasm and plasma membrane.
USP38	0.00682368	3	3.4	NA	OMIM:NA. Enables thiol-dependent deubiquitinase. Involved in protein deubiquitination. Predicted to be active in cytosol and nucleus.
VEGFB	0.00682368	4	100.2	NA	OMIM:NA. This gene encodes a member of the PDGF (platelet-derived growth factor)/VEGF (vascular endothelial growth factor) family. The VEGF family members regulate the formation of blood vessels and are involved in endothelial cell physiology. T
SLC5A8	0.00686042	4	19.5	NA	OMIM:NA. Acts as an electrogenic sodium (Na(+)) and chloride (Cl-)- dependent sodium-coupled solute transporter, including transport of monocarboxylates (short-chain fatty acids including L-lactate, D-lactate, pyruvate, acetate, propionate, valerate and butyrate), lactate, mocarboxylate drugs
FBN2	0.00700994	2	1.8	Not detected	OMIM: Contractural arachnodactyly, congenital, 121050; Macular degeneration, early-onset, 616118
IFT122	0.00707298	2	10.7	Low	OMIM: Cranioectodermal dysplasia 1, 218330
DET1	0.00747173	6	5.9	NA	OMIM:NA. Component of the E3 ubiquitin ligase DCX DET1-COP1 complex, which is required for ubiquitination and subsequent degradation of target proteins.
MMP15	0.00747173	6	5.5	Medium	OMIM:NA. Proteins in this family are involved in the breakdown of extracellular matrix in normal physiological processes
PGR	0.00747173	6	61.6	High	OMIM: Progesterone resistance, This gene encodes a member of the steroid receptor superfamily. The encoded protein mediates the physiological effects of progesterone, which plays a central role in reproductive events associated with the establishment and maintenance of pregnancy.
PHGDH	0.00799479	2	44.7	High	OMIM: Neu-Laxova syndrome 1, 256520; Phosphoglycerate dehydrogenase deficiency, 601815
ESRRB	0.0099974	2	0	NA	OMIM: Deafness, autosomal recessive 35, 608565
AMBP	0.0099974	2	0.2	Not detected	OMIM:NA. This gene encodes a complex glycoprotein secreted in plasma. The precursor is proteolytically processed into distinct functioning proteins: alpha-1-microglobulin, which belongs to the superfamily of lipocalin transport proteins and may play a role in the regulation of inflammatory processes, and bikunin, which is a urinary trypsin inhibitor belonging to the superfamily of Kunitz-type pro…
ARCN1	0.0099974	2	72	Medium	OMIM: Short stature-micrognathia syndrome, 617164
VWA7	0.000726371	4	0.7	NA	OMIM:NA. Predicted to be located in extracellular region.
SPTBN2	0.00228635	4	9.5	High	OMIM: Spinocerebellar ataxia 5
SBF1	0.00271986	4	25.1	NA	OMIM: Charcot-Marie-Tooth disease, type 4B3 615284 AR
PREX2	0.00364134	4	4.3	Low	OMIM:NA. The protein encoded by this gene belongs to the phosphatidylinositol 3,4,5-trisphosphate (PIP3)-dependent Rac exchanger (PREX) family, which are Dbl-type guanine-nucleotide exchange factors for Rac family small G proteins.
RASA3	0.00454593	2	23.6	Low	OMIM:NA. This gene encodes a protein that binds inositol 1,3,4,5-tetrakisphosphate and stimulates the GTPase activity of Ras p21. This protein functions as a negative regulator of the Ras signalling pathway.
AARS2	0.00468647	4	7.4	High	OMIM: Combined oxidative phosphorylation deficiency 8 614096 AR; Leukoencephalopathy, progressive, with ovarian failure 615889 AR
ACOT8	0.00468647	4	9	Medium	OMIM:NA. Catalyzes the hydrolysis of acyl-CoAs into free fatty acids and coenzyme A (CoASH), regulating their respective intracellular levels
AK7	0.00468647	2	1.6	Medium	OMIM: ?Spermatogenic failure 27, 617965
ANXA3	0.00468647	4	18.9	Medium	OMIM:NA. This gene encodes a member of the annexin family. Members of this calcium-dependent phospholipid-binding protein family play a role in the regulation of cellular growth and in signal transduction pathways.
ARFGAP3	0.00468647	4	54.2	NA	OMIM:NA. The protein encoded by this gene is a GTPase-activating protein (GAP) that associates with the Golgi apparatus and regulates the early secretory pathway of proteins.
BMP1	0.00468647	4	15.1	Not detected	OMIM: Osteogenesis imperfecta, type XIII 614856 AR; Metalloprotease that plays key roles in regulating the formation of the extracellular matrix (ECM) via processing of various precursor proteins into mature functional enzymes or structural proteins
BMPR1A	0.00468647	4	7.9	Low	OMIM: Polyposis, juvenile intestinal 174900 AD; On ligand binding, forms a receptor complex consisting of two type II and two type I transmembrane serine/threonine kinases.
CCM2	0.00468647	4	18.4	Medium	OMIM: Cerebral cavernous malformations-2 603284 AD; Component of the CCM signaling pathway which is a crucial regulator of heart and vessel formation and integrity. May act through the stabilization of endothelial cell junctions (By similarity).
CDC42BPB	0.00468647	4	32.4	NA	OMIM: Chilton-Okur-Chung neurodevelopmental syndrome 619841 AD
CHRNA4	0.00468647	4	0	NA	OMIM: Epilepsy, nocturnal frontal lobe, 1 600513 AD. This gene encodes a nicotinic acetylcholine receptor, which belongs to a superfamily of ligand-gated ion channels that play a role in fast signal transmission at synapses. These pentameric receptors can bind acetylcholine, which causes an extensive change in conformation that leads to the opening of an ion-conducting channel across the plasma m…
DPP7	0.00468647	4	41.4	Not detected	OMIM:NA. The protein encoded by this gene is a post-proline cleaving aminopeptidase expressed in quiescent lymphocytes.
EIF2B2	0.00468647	4	3.7	Medium	OMIM: Leukoencephalopathy with vanishing white matter 2, with or without ovarian failure
EVA1A	0.00468647	4	9.4	Not detected	OMIM:NA. Acts as a regulator of programmed cell death, mediating both autophagy and apoptosis.
FBXO36	0.00468647	4	2.9	NA	OMIM:NA. Substrate-recognition component of the SCF (SKP1-CUL1-F-box protein)-type E3 ubiquitin ligase complex.
FECH	0.00468647	4	7.6	Low	OMIM: Protoporphyria, erythropoietic, 1; On ligand binding, forms a receptor complex consisting of two type II and two type I transmembrane serine/threonine kinases.
FGD5	0.00468647	4	10	Medium	OMIM:NA. Activates CDC42, a member of the Ras-like family of Rho- and Rac proteins, by exchanging bound GDP for free GTP.
GALNT12	0.00468647	4	8.4	Low	OMIM:NA. Catalyzes the initial reaction in O-linked oligosaccharide biosynthesis, the transfer of an N-acetyl-D-galactosamine residue to a serine or threonine residue on the protein receptor.
GAN	0.00468647	4	2.5	NA	OMIM: Giant axonal neuropathy-1 256850 AR; Probable cytoskeletal component that directly or indirectly plays an important role in neurofilament architecture. May act as a substrate-specific adapter of an E3 ubiquitin-protein ligase complex which mediates the ubiquitination and subsequent proteasomal degradation of target proteins.
GAS6	0.00468647	4	236.3	Not detected	OMIM:NA. Low tissue specificity, Ligand for tyrosine-protein kinase receptors AXL, TYRO3 and MER whose signaling is implicated in cell growth and survival
GRIA1	0.00468647	4	0.2	Not detected	OMIM: Intellectual developmental disorder, autosomal dominant 67 619927 AD. Glutamate receptors are the predominant excitatory neurotransmitter receptors in the mammalian brain and are activated in a variety of normal neurophysiologic processes.
GRXCR2	0.00468647	2	0	NA	OMIM: ?Deafness, autosomal recessive 101, 615837
HERC5	0.00468647	4	7.5	Not detected	OMIM:NA. Major E3 ligase for ISG15 conjugation. Acts as a positive regulator of innate antiviral response in cells induced by interferon.
HID1	0.00468647	4	19.2	Medium	OMIM: Developmental and epileptic encephalopathy 105 with hypopituitarism
HSP90AA1	0.00468647	4	272.1	Low	OMIM:NA. Low tissue specificity. Molecular chaperone that promotes the maturation, structural maintenance and proper regulation of specific target proteins involved for instance in cell cycle control and signal transduction.
LIMCH1	0.00468647	2	11	Not detected	OMIM:NA. Enables myosin II head/neck binding activity. Involved in several processes, including cytoplasmic actin-based contraction involved in cell motility; positive regulation of stress fiber assembly; and regulation of focal adhesion assembly. Located in stress fiber. Colocalizes with myosin II complex.
LRP12	0.00468647	4	6.1	Medium	OMIM: Amyotrophic lateral sclerosis 28 620452 AD; Oculopharyngodistal myopathy 1 164310 AD
MAN1B1	0.00468647	4	17.7	High	OMIM: Rafiq syndrome; This gene encodes an enzyme belonging to the glycosyl hydrolase 47 family. This enzyme functions in N-glycan biosynthesis, and is a class I alpha-1,2-mannosidase that specifically converts Man9GlcNAc to Man8GlcNAc isomer
MFSD12	0.00468647	2	15.5	Not detected	OMIM:NA. Enables cysteine transmembrane transporter activity. Involved in cysteine transmembrane transport; pigment metabolic process involved in pigmentation; and regulation of melanin biosynthetic process.
MICALL2	0.00468647	2	6.6	Not detected	OMIM:NA. Effector of small Rab GTPases which is involved in junctional complexes assembly through the regulation of cell adhesion molecules transport to the plasma membrane and actin cytoskeleton reorganization.
NASP	0.00468647	2	65.2	Medium	OMIM:NA. Required for DNA replication, normal cell cycle progression and cell proliferation. Forms a cytoplasmic complex with HSP90 and H1 linker histones and stimulates HSP90 ATPase activity.
NR3C1	0.00468647	4	19	High	OMIM: Glucocorticoid resistance 615962 AD; Receptor for glucocorticoids (GC) 1. Has a dual mode of action: as a transcription factor that binds to glucocorticoid response elements (GRE), both for nuclear and mitochondrial DNA, and as a modulator of other transcription factors 2. Affects inflammatory responses, cellular proliferation and differentiation in target tissues.
NUCB1	0.00468647	2	111.2	Low	OMIM:NA. Major calcium-binding protein of the Golgi which may have a role in calcium homeostasis
OGFOD3	0.00468647	2	13.7	NA	OMIM:NA. Predicted to enable several functions, including L-ascorbic acid binding activity; dioxygenase activity; and iron ion binding activity. Located in membrane.
OXR1	0.00468647	4	29.5	Medium	OMIM: Cerebellar hypoplasia/atrophy, epilepsy, and global developmental delay 213000 AR
PDGFA	0.00468647	4	17.5	NA	OMIM:NA. This gene encodes a member of the protein family comprised of both platelet-derived growth factors (PDGF) and vascular endothelial growth factors (VEGF). The encoded preproprotein is proteolytically processed to generate platelet-derived growth factor subunit A, which can homodimerize, or alternatively, heterodimerize with the related platelet-derived growth factor subunit B.
PIK3AP1	0.00468647	4	2.7	Not detected	OMIM:NA. Predicted to enable phosphatidylinositol 3-kinase regulatory subunit binding activity and signaling receptor binding activity. Predicted to be involved in regulation of inflammatory response; regulation of signal transduction; and toll-like receptor signaling pathway.
PLEKHD1	0.00468647	4	0.2	NA	OMIM:NA. Unknown function
PTPRF	0.00468647	4	35.2	High	OMIM:NA. The protein encoded by this gene is a member of the protein tyrosine phosphatase (PTP) family. PTPs are known to be signaling molecules that regulate a variety of cellular processes including cell growth, differentiation, mitotic cycle, and oncogenic transformation.
RAMP2	0.00468647	4	97.4	NA	OMIM:NA. Transports the calcitonin gene-related peptide type 1 receptor (CALCRL) to the plasma membrane. Acts as a receptor for adrenomedullin (AM) together with CALCRL
RAP1GAP2	0.00468647	4	3.8	Medium	OMIM:NA. This gene encodes a GTPase-activating protein that activates the small guanine-nucleotide-binding protein Rap1 in platelets. The protein interacts with synaptotagmin-like protein 1 and Rab27 and regulates secretion of dense granules from platelets at sites of endothelial damage.
RIPOR1	0.00468647	2	38.6	Not detected	OMIM:NA. Enables 14-3-3 protein binding activity. Involved in several processes, including establishment of Golgi localization; negative regulation of Rho guanyl-nucleotide exchange factor activity; and negative regulation of Rho protein signal transduction.
RP1	0.00468647	4	0.3	Not detected	OMIM: Retinitis pigmentosa 1 180100 AD, AR. Microtubule-associated protein regulating the stability and length of the microtubule-based axoneme of photoreceptors. Required for the differentiation of photoreceptor cells, it plays a role in the organization of the outer segment of rod and cone photoreceptors ensuring the correct orientation and higher-order stacking of outer segment disks along the…
RUFY1	0.00468647	2	26.3	Low	OMIM:NA. This gene encodes a HTLV-1 tax1 binding protein. The encoded protein interacts with TNFAIP3, and inhibits TNF-induced apoptosis by mediating the TNFAIP3 anti-apoptotic activity.
S1PR4	0.00468647	4	1	NA	OMIM:NA. This gene is a member of the endothelial differentiation, G-protein-coupled (EDG)) receptor gene family. EDG receptors bind lysophospholipids or lysosphingolipids as ligands, and are involved in cell signalling in many different cell types. This EDG receptor gene is intronless and is specifically expressed in the lymphoid tissue.
SDE2	0.00468647	4	8.6	Low	OMIM:NA. Inhibits translesion DNA synthesis by preventing monoubiquitination of PCNA, this is necessary to counteract damage due to ultraviolet light-induced replication stress
SF1	0.00468647	4	103.4	High	OMIM:NA. This gene encodes a nuclear pre-mRNA splicing factor.
SLC12A1	0.00468647	4	0	Not detected	OMIM: Bartter syndrome, type 1, 601678
SLC1A7	0.00468647	4	1.4	Not detected	OMIM:NA. Predicted to enable anion transmembrane transporter activity. Involved in neurotransmitter reuptake.
SLC4A8	0.00468647	4	1	NA	OMIM:NA. Mediates electroneutral sodium- and carbonate-dependent chloride-HCO3(-) exchange with a Na(+):HCO3(-) stoichiometry of 2:1 1. Plays a major role in pH regulation in neurons (By similarity).
SLC5A4	0.00468647	2	1.1	NA	OMIM:NA. Predicted to enable glucose:sodium symporter activity and proton transmembrane transporter activity. Predicted to be involved in sodium ion transport.
SMAP2	0.00468647	4	42.3	Not detected	OMIM:NA. GTPase activating protein that acts on ARF1. Can also activate ARF6 (in vitro). May play a role in clathrin-dependent retrograde transport from early endosomes to the trans-Golgi network
TAX1BP1	0.00468647	4	60.8	Low	OMIM:NA. This gene encodes a HTLV-1 tax1 binding protein. The encoded protein interacts with TNFAIP3, and inhibits TNF-induced apoptosis by mediating the TNFAIP3 anti-apoptotic activity.
TMEM64	0.00468647	4	14.9	Not detected	OMIM:NA. Positively regulates TNFSF11-induced osteoclast differentiation. Acts as a regulator of TNFSF11-mediated Ca(2+) signaling pathways via its interaction with SERCA2 which is critical for the TNFSF11-induced CREB1 activation and mitochondrial ROS generation necessary for proper osteoclast generation.
TRMT2A	0.00468647	4	17.1	High	OMIM:NA. The protein encoded by this gene is of unknown function. However, it is orthologous to the mouse Trmt2a gene and contains an RNA methyltransferase domain.
TSSK3	0.00468647	5	2.9	NA	OMIM:NA. May be involved in a signaling pathway during male germ cell development or mature sperm function.
UPF1	0.00468647	4	22.6	Low	OMIM:NA. RNA-dependent helicase required for nonsense-mediated decay (NMD) of aberrant mRNAs containing premature stop codons and modulates the expression level of normal mRNAs
WDR87	0.00468647	4	0	NA	OMIM:NA. Function unknown.
ZFHX2	0.00468647	4	0.3	NA	OMIM:NA. Transcriptional regulator that is critical for the regulation of pain perception and processing of noxious stimuli.
ZFYVE27	0.00468647	2	20	Medium	OMIM: Spastic paraplegia 33, autosomal dominant
EYA2	0.00566867	4	53.6	High	OMIM:NA. This gene encodes a member of the eyes absent (EYA) family of proteins. The encoded protein may be post-translationally modified and may play a role in eye development.
SLC25A46	0.00566867	4	17.8	Low	OMIM: Neuropathy, hereditary motor and sensory, type VIB, 616505; Pontocerebellar hypoplasia, type 1E, 619303
NYAP2	0.00567156	4	0	NA	OMIM:NA. Predicted to be involved in neuron projection morphogenesis and phosphatidylinositol 3-kinase signaling..
PNLIPRP3	0.00567156	4	0.9	NA	OMIM:NA. Predicted to enable triglyceride lipase activity. Predicted to be involved in lipid catabolic process. Predicted to be active in extracellular space.
SLC12A8	0.00567156	2	1.4	NA	OMIM:NA. This gene is thought to be a candidate for psoriasis susceptibility. Several alternatively spliced transcript variants of this gene have been described, but the full-length nature of some of these variants has not been determined.
CRYBG3	0.00589402	2	7.7	NA	OMIM:NA. Enables protein kinase A binding activity. Predicted to be involved in lens development in camera-type eye and visual perception. Part of protein-containing complex.
FGF8	0.00589402	4	0	NA	OMIM: Hypogonadotropic hypogonadism 6 with or without anosmia, 612702
MEGF8	0.00589402	2	10	Not detected	OMIM: Carpenter syndrome 2, 614976
SCAF8	0.00589402	4	17.5	NA	OMIM:NA. Enables RNA binding activity and RNA polymerase II C-terminal domain phosphoserine binding activity. Involved in negative regulation of termination of RNA polymerase II transcription, poly(A)-coupled and positive regulation of DNA-templated transcription, elongation.
USP20	0.00589402	4	12.1	Medium	OMIM:NA. Deubiquitinating enzyme that plays a role in many cellular processes including autophagy, cellular antiviral response or membrane protein biogenesis
MYOF	0.00970012	5	54.4	High	OMIM:NA. Calcium/phospholipid-binding protein that plays a role in the plasmalemma repair mechanism of endothelial cells that permits rapid resealing of membranes disrupted by mechanical stress. Involved in endocytic recycling.
C1RL	0.000527577	6	37.3	Not detected	OMIM:NA. Mediates the proteolytic cleavage of HP/haptoglobin in the endoplasmic reticulum.
RAD18	0.00077495	5	3.1	Low	OMIM:NA. E3 ubiquitin-protein ligase involved in postreplication repair of UV-damaged DNA. Postreplication repair functions in gap-filling of a daughter strand on replication of damaged DNA.
EXOC3L4	0.00230737	6	0.5	NA	OMIM:NA. Predicted to enable SNARE binding activity. Predicted to be involved in exocyst localization and exocytosis.
C1orf56	0.00468647	6	5.6	Not detected	OMIM:NA. Involved in control of cellular proliferation. Onconcogenic modifier contributing to the tumor suppressor function of DNMT3B
MPO	0.00468647	6	0	Not detected	OMIM: Myeloperoxidase deficiency 254600 AR. Myeloperoxidase (MPO) is a heme protein synthesized during myeloid differentiation that constitutes the major component of neutrophil azurophilic granules.
DSG3	0.00468647	6	69.1	Not detected	OMIM: Blistering, acantholytic, of oral and laryngeal mucosa, Component of intercellular desmosome junctions. Involved in the interaction of plaque proteins and intermediate filaments mediating cell-cell adhesion
CFAP206	0.00682368	3	0.7	NA	OMIM:NA. Essential for sperm motility and is involved in the regulation of the beating frequency of motile cilia on the epithelial cells of the respiratory tract (By similarity). Required for the establishment of radial spokes in sperm flagella
WDR97	0.00682368	4	0	NA	OMIM:NA. The function and protein-coding potential of this gene is unknown.
SEC23IP	0.00682368	2	15.1	Medium	OMIM:NA. This gene encodes a member of the phosphatidic acid preferring-phospholipase A1 family. The encoded protein is localized to endoplasmic reticulum exit sites and plays a critical role in ER-Golgi transport as part of the multimeric coat protein II complex.
DHX58	0.00682368	2	7.4	Medium	OMIM:NA. Enables double-stranded RNA binding activity; single-stranded RNA binding activity; and zinc ion binding activity. Involved in negative regulation of defense response and negative regulation of type I interferon production.
FCER2	0.00682368	4	0.4	Not detected	OMIM:NA. The protein encoded by this gene is a B-cell specific antigen, and a low-affinity receptor for IgE. It has essential roles in B cell growth and differentiation, and the regulation of IgE production.
KCNH6	0.00686042	2	0	Not detected	OMIM:NA. Voltage-gated potassium (Kv) channels represent the most complex class of voltage-gated ion channels from both functional and structural standpoints. Their diverse functions include regulating neurotransmitter release, heart rate, insulin secretion, neuronal excitability, epithelial electrolyte transport, smooth muscle contraction, and cell volume.
HMCN1	0.00983225	1	3.6	Low	OMIM: {Macular degeneration, age-related, 1}, 603075
SAMD11	0.00468647	4	7.1	NA	OMIM:NA. May play a role in photoreceptor development.
MYOM3	0.00468647	4	0.2	NA	OMIM:NA. Predicted to enable actin filament binding activity and protein homodimerization activity. Predicted to be involved in muscle contraction. Predicted to be active in M band.
GBP1	0.00468647	4	23	Not detected	OMIM:NA. Interferon (IFN)-inducible GTPase that plays important roles in innate immunity against a diverse range of bacterial, viral and protozoan pathogens
TAF1A	0.00468647	2	2.9	Medium	OMIM:NA. This gene encodes a subunit of the RNA polymerase I complex, Selectivity Factor I (SLI). The encoded protein is a TATA box-binding protein-associated factor that plays a role in the assembly of the RNA polymerase I preinitiation complex.
ARHGAP15	0.00468647	4	4	NA	OMIM:NA. GTPase activator for the Rho-type GTPases by converting them to an inactive GDP-bound state. Has activity toward RAC1. Overexpression results in an increase in actin stress fibers and cell contraction.
TIGD4	0.00468647	4	0.8	Not detected	OMIM:NA. The protein encoded by this gene belongs to the tigger subfamily of the pogo superfamily of DNA-mediated transposons in humans. These proteins are related to DNA transposons found in fungi and nematodes, and more distantly to the Tc1 and mariner transposases.
SLC17A5	0.00468647	4	10.3	NA	OMIM: Sialic acid storage disorder, infantile
NOS3	0.00468647	2	7.1	Not detected	OMIM: {Alzheimer disease, late-onset, susceptibility to} , 104300
TUBB8	0.00468647	4	0.2	NA	OMIM: Oocyte/zygote/embryo maturation arrest 2. TUBB8 has a key role in meiotic spindle assembly and oocyte maturation
DNHD1	0.00468647	2	2.8	NA	OMIM: Spermatogenic failure 65, 619712
FREM2	0.00468647	2	0.2	NA	OMIM: Fraser syndrome 2 617666 AR; This gene encodes an integral membrane protein containing numerous CSPG (chondroitin sulfate proteoglycan element) repeats and Calx-beta domains. The encoded protein localizes to the basement membrane, forming a ternary complex that plays a role in epidermal-dermal interactions. This protein is important for the integrity of skin and renal epithelia.
CEMIP	0.00468647	2	12.9	NA	OMIM:NA. Enables several functions, including clathrin heavy chain binding activity; hyaluronic acid binding activity; and hyalurononglucosaminidase activity. Involved in several processes, including hyaluronan catabolic process; positive regulation of protein phosphorylation; and positive regulation of transport. Located in clathrin-coated endocytic vesicle; endoplasmic reticulum; and plasma mem…
WFDC1	0.00468647	2	20.7	High	OMIM:NA. This gene encodes a member of the WAP-type four disulfide core domain family. The WAP-type four-disulfide core domain contains eight cysteines forming four disulfide bonds at the core of the protein, and functions as a protease inhibitor in many family members.
KRT10	0.00468647	2	533.1	Not detected	OMIM: Epidermolytic hyperkeratosis 2, 620150; Ichthyosis with confetti, 609165
RASAL3	0.00468647	5	1.7	Not detected	OMIM:NA. This gene belongs to the Ras GTPase-activating proteins (RasGAP) family and encodes a protein with pleckstrin homology (PH), C2, and Ras GTPase-activation protein (RasGAP) domains.
COLGALT1	0.00468647	2	25.4	Not detected	OMIM: Brain small vessel disease 3, 618360
SSX1	0.00468647	4	0	Not detected	OMIM: Spermatogenic failure, X-linked, 5. The product of this gene belongs to the family of highly homologous synovial sarcoma X (SSX) breakpoint proteins. These proteins may function as transcriptional repressors. They are also capable of eliciting spontaneous humoral and cellular immune responses in cancer patients, and are potentially useful targets in cancer vaccine-based immunotherapy.
RADX	0.00468647	4	3.5	Medium	OMIM:NA. This gene encodes the beta subunit of eukaryotic initiation factor-2B (EIF2B). EIF2B is involved in protein synthesis and exchanges GDP and GTP for its activation and deactivation.
COL19A1	0.00567156	4	0	NA	OMIM:NA. May act as a cross-bridge between fibrils and other extracellular matrix molecules. Involved in skeletal myogenesis in the developing esophagus. May play a role in organization of the pericellular matrix or the sphinteric smooth muscle
CPAMD8	0.00731279	4	6.6	Medium	OMIM: Anterior segment dysgenesis 8 617319 AR; This gene encodes a member of the protease inhibitor I39 (alpha-2-macroglobulin) family of proteins. These proteins are important in innate and acquired immunity.
GREB1	0.00415528	2	58.3	NA	OMIM:NA. PanelApp: Green GREB1L in CAKUT. Acts upstream of or within kidney development.
ACADL	0.00468647	2	3.3	Not detected	OMIM:NA. The protein encoded by this gene belongs to the acyl-CoA dehydrogenase family, which is a family of mitochondrial flavoenzymes involved in fatty acid and branched chain amino-acid metabolism.
HEATR4	0.00468647	2	0.7	Not detected	OMIM:NA. Predicted to enable oxidoreductase activity.
ITIH2	0.00468647	2	0	Not detected	OMIM: May act as a carrier of hyaluronan in serum or as a binding protein between hyaluronan and other matrix protein, including those on cell surfaces in tissues to regulate the localization, synthesis and degradation of hyaluronan which are essential to cells undergoing biological processes.
KLHDC2	0.00468647	2	18.2	Medium	OMIM:NA. Enables ubiquitin ligase-substrate adaptor activity. Involved in ubiquitin-dependent protein catabolic process via the C-end degron rule pathway.
LHX4	0.00468647	2	0.9	NA	OMIM: Pituitary hormone deficiency, combined, 4 262700 AD; May play a critical role in the development of respiratory control mechanisms and in the normal growth and maturation of the lung. Binds preferentially to methylated DNA
MROH2B	0.00468647	2	0	Not detected	OMIM:NA. Predicted to be involved in protein kinase A signaling. Predicted to be located in acrosomal vesicle and sperm midpiece
SLC25A40	0.00468647	2	5.6	Not detected	OMIM:NA. Probable mitochondrial transporter required for glutathione import into mitochondria 1. Glutathione, which plays key roles in oxidative metabolism
STK16	0.00468647	2	13.5	Medium	OMIM:NA. Membrane-associated protein kinase that phosphorylates on serine and threonine residues.
SYT4	0.00468647	2	0	Not detected	OMIM:NA. Synaptotagmin family member which does not bind Ca(2+) 1 (By similarity). Involved in neuronal dense core vesicles (DCVs) mobility through its interaction with KIF1A. Upon increased neuronal activity, phosphorylation by MAPK8/JNK1 destabilizes the interaction with KIF1A and captures DCVs to synapses (By similarity). Plays a role in dendrite formation by melanocytes
TMLHE	0.00468647	2	10.9	Not detected	OMIM:NA. This gene encodes the protein trimethyllysine dioxygenase which is the first enzyme in the carnitine biosynthesis pathway.
TOGARAM1	0.00468647	2	6.5	NA	OMIM: Joubert syndrome 37, 619185
VPS52	0.00468647	2	23.8	NA	OMIM:NA. Acts as component of the GARP complex that is involved in retrograde transport from early and late endosomes to the trans-Golgi network
ZNF446	0.00468647	2	8.7	Not detected	OMIM:NA. May be involved in transcriptional regulation.
MFSD2B	0.00556725	2	0	NA	OMIM:NA. Lipid transporter that specifically mediates export of sphingosine-1-phosphate in red blood cells and platelets 1. Sphingosine-1-phosphate is a signaling sphingolipid and its export from red blood cells into in the plasma is required for red blood cell morphology (By similarity). Sphingosine-1-phosphate export from platelets is required for platelet aggregation and thrombus formation (By…
FAM184B	0.00589402	2	0	Not detected	OMIM:NA. Function unknown.
IQCE	0.00983225	1	7.3	High	OMIM: Polydactyly, postaxial, type A7, 617642
