# Supplementary material for: Unravelling the genetic landscape of cervical insufficiency: Insights into connective tissue dysfunction and hormonal pathways
Source: PLoS One. 2024 Sep 19;19(9):e0310718. doi: 10.1371/journal.pone.0310718 (PMC11412527; doi:10.1371/journal.pone.0310718)
Supplement: S4 Table — (CSV) [file pone.0310718.s004.csv]

Supplement 4. Connective Tissue Disorder Panel Genes
Gene ID	Symbol
ENSG00000097007	ABL1
ENSG00000107796	ACTA2
ENSG00000087116	ADAMTS2
ENSG00000106624	AEBP1
ENSG00000059573	ALDH18A1
ENSG00000162551	ALPL
ENSG00000185344	ATP6V0A2
ENSG00000114573	ATP6V1A
ENSG00000165240	ATP7A
ENSG00000176022	B3GALT6
ENSG00000027847	B4GALT7
ENSG00000182492	BGN
ENSG00000168487	BMP1
ENSG00000125378	BMP4
ENSG00000159403	C1R
ENSG00000182326	C1S
ENSG00000036828	CASR
ENSG00000160200	CBS
ENSG00000169105	CHST14
ENSG00000060718	COL11A1
ENSG00000204248	COL11A2
ENSG00000111799	COL12A1
ENSG00000108821	COL1A1
ENSG00000164692	COL1A2
ENSG00000139219	COL2A1
ENSG00000168542	COL3A1
ENSG00000130635	COL5A1
ENSG00000204262	COL5A2
ENSG00000142156	COL6A1
ENSG00000142173	COL6A2
ENSG00000163359	COL6A3
ENSG00000112280	COL9A1
ENSG00000049089	COL9A2
ENSG00000092758	COL9A3
ENSG00000184432	COPB2
ENSG00000157613	CREB3L1
ENSG00000170275	CRTAP
ENSG00000187323	DCC
ENSG00000111817	DSE
ENSG00000152591	DSPP
ENSG00000172638	EFEMP2
ENSG00000049540	ELN
ENSG00000140092	FBLN5
ENSG00000166147	FBN1
ENSG00000138829	FBN2
ENSG00000141756	FKBP10
ENSG00000106080	FKBP14
ENSG00000120370	GORAB
ENSG00000125812	GZF1
ENSG00000206013	IFITM5
ENSG00000133704	IPO8
ENSG00000136240	KDELR2
ENSG00000160789	LMNA
ENSG00000113083	LOX
ENSG00000115318	LOXL3
ENSG00000081479	LRP2
ENSG00000162337	LRP5
ENSG00000049323	LTBP1
ENSG00000090006	LTBP4
ENSG00000280987	MATR3
ENSG00000012174	MBTPS2
ENSG00000117899	MESD
ENSG00000065534	MYLK
ENSG00000151779	NBAS
ENSG00000148400	NOTCH1
ENSG00000134250	NOTCH2
ENSG00000170917	NUDT6
ENSG00000117385	P3H1
ENSG00000185624	P4HB
ENSG00000154864	PIEZO2
ENSG00000083444	PLOD1
ENSG00000152952	PLOD2
ENSG00000102024	PLS3
ENSG00000166794	PPIB
ENSG00000138738	PRDM5
ENSG00000183010	PYCR1
ENSG00000132669	RIN2
ENSG00000154134	ROBO3
ENSG00000150961	SEC24D
ENSG00000132386	SERPINF1
ENSG00000149257	SERPINH1
ENSG00000164023	SGMS2
ENSG00000157933	SKI
ENSG00000165915	SLC39A13
ENSG00000175387	SMAD2
ENSG00000166949	SMAD3
ENSG00000113140	SPARC
ENSG00000094975	SUCO
ENSG00000169762	TAPT1
ENSG00000112773	TENT5A
ENSG00000092969	TGFB2
ENSG00000119699	TGFB3
ENSG00000106799	TGFBR1
ENSG00000163513	TGFBR2
ENSG00000095209	TMEM38B
ENSG00000168477	TNXB
ENSG00000165125	TRPV6
ENSG00000140553	UNC45A
ENSG00000038427	VCAN
ENSG00000125084	WNT1
ENSG00000084073	ZMPSTE24
ENSG00000225614	ZNF469
